# Supplementary material for: Dietary supplementation with proanthocyanidins and rutin alleviates the symptoms of type 2 diabetes mice and regulates gut microbiota
Source: Front Microbiol. 2025 Jan 6;15:1513935. doi: 10.3389/fmicb.2024.1513935 (PMC11743507; doi:10.3389/fmicb.2024.1513935)
Supplement: Supplementary file 1 [file Table_1.xlsx]

## Sheet: Content
Supplementary Tables
Table S1: The dynamic changes of Body weight (g) of mice (10 weeks) during the entire experiment, including model construction and intervention experiment.
Table S2: The dynamic changes of Fasting blood glucose (mmol/L) of mice (10 weeks) during the entire experiment, including model construction and intervention experiment.
Table S3: The weight of three kinds of tissues (g) of mice were measured at week 10.

## Sheet: Table S1
Table S1: The dynamic changes of Body weight (g) of mice (10 weeks) during the entire experiment, including model construction and intervention experiment.
Group	week 0	week 1	week 4	week 5	week 6	week 7	week 8	week 9	week 10
CD+SPSS	20.69 ± 1.60	21.27 ± 1.31	22.65 ± 0.95	23.57 ± 1.28	23.9 ± 2.09	23.90 ± 2.76	22.97 ± 0.71	24.99 ± 3.22	26.00 ± 2.92
HFD+SPSS	22.51 ± 1.97	25.53 ± 1.45	29.68 ± 2.40	30.74 ± 2.92	31.26 ± 3.83	31.98 ± 4.79	31.93 ± 5.04	34.826 ± 6.04	35.20 ± 4.87
HFD+PA	21.37 ± 1.08	21.97 ± 1.39	26.12 ± 2.26	26.74 ± 1.89	23.41 ± 1.39	23.97 ± 3.12	21.83 ± 2.38	22.12 ± 2.33	23.00 ± 2.45
HFD+Rutin	21.57 ± 1.33	22.11 ± 1.37	25.39 ± 1.98	26.02 ± 1.70	26.30 ± 1.95	25.06 ± 1.63	24.92 ± 1.55	24.74 ± 1.45	24.80 ± 1.30

## Sheet: Table S2
Table S2: The dynamic changes of Fasting blood glucose (mmol/L) of mice (10 weeks) during the entire experiment, including model construction and intervention experiment.
Group	week 0	week 1	week 4	week 5	week 6	week 7	week 8	week 9	week 10
CD+SPSS	6.58 ± 0.41	6.32 ± 0.89	4.84 ± 0.95	5.70 ± 0.74	5.92 ± 0.76	4.82 ± 0.48	4.80 ± 0.53	5.28 ± 0.33	5.50 ± 1.07
HFD+SPSS	7.10 ± 0.29	7.14 ± 1.91	9.58 ± 2.37	8.18 ± 1.47	6.92 ± 2.02	9.26 ± 1.58	8.26 ± 2.02	9.24 ± 2.75	9.38 ± 2.55
HFD+PA	6.88 ± 0.20	7.24 ± 1.06	10.22 ± 2.84	8.46 ± 1.16	4.96 ± 1.98	5.24 ± 1.89	5.72 ± 0.68	6.12 ± 0.69	5.68 ± 0.68
HFD+Rutin	6.92 ± 0.40	7.60 ± 1.34	9.66 ± 1.21	7.20 ± 0.90	7.34 ± 1.20	5.10 ± 1.03	6.42 ± 0.84	5.34 ± 0.82	5.10 ± 0.37

## Sheet: Table S3
Table S3: The weight of three kinds of tissues (g) of mice were measured at week 10.
Group	IAT-left	IAT-right	GAT-left	GAT-right	Liver
CD+SPSS	0.09 ± 0.02	0.11 ± 0.03	0.21 ± 0.05	0.19 ± 0.05	1.13 ± 0.10
HFD+SPSS	0.38 ± 0.31	0.40 ± 0.30	0.65 ± 0.43	0.71 ± 0.48	1.49 ± 0.28
HFD+PA	0.14 ± 0.07	0.15 ± 0.06	0.28 ± 0.10	0.29 ± 0.09	1.36 ± 0.26
HFD+Rutin	0.16 ± 0.02	0.17 ± 0.05	0.30 ± 0.07	0.31 ± 0.10	1.14 ± 0.09
